# Supplementary material for: Allogeneic DNT cell therapy synergizes with T cells to promote anti-leukemic activities while suppressing GvHD
Source: J Exp Clin Cancer Res. 2025 Jan 28;44:28. doi: 10.1186/s13046-024-03247-w (PMC11773727; doi:10.1186/s13046-024-03247-w)
Supplement: Supplementary file 3 — Supplementary Material 3. [file 13046_2024_3247_MOESM3_ESM.xlsx]

## Sheet: Figure 1B
% BM engraftment
PBS	DNT	PBMC+PBS	PBMC+DNT
16.5	6.82	0.65	0.00793
13.4	14.7	0.026	0.035
30.8	13.9	0.096	0.013
24	8.08	0.67	0.036
16.9	7.95	0.33	0.00579
14.6	10	0.61	0
28.5	17.5	0.82	0.031
16.6	6.2	0.16	0.024
13.2	9.35	0.3	0.014
25.4	10.3	0.1	0.032

## Sheet: Figure 1C
PBMC+PBS	PBMC+DNT
9.64	1
0.56	1.31
35.66	5.1
1.51	2.51
13.86	0.34
1.23	2.54
7.95	1.72
0	0.8
0.42	0.07
0.47	0.12
0.4	0.32
0.29	0.21
0.57	0.15
31.5	0.15
0.29	0.76
2.93	0.02
0.07	0
0.6	0.01
3.08	0.03
1.14	0
3.03	0
4.08	0.11
0.8	0.02
1.49	0.01
0.5	0.07

## Sheet: Figure 1D
Figure 1D. Ex vivo cytotoxicity assay using CD8 against MV4-11. Each color represent result from different experiment done. ** one data point was omitted due to issue in data acquisition.
CD8:AML	PBMC									PBMC+DNT
ratio
0.025	6.37	6.61	6.96	18.22	18.57	19.63	9.25	14.24	10.38	19.86	20.22	20.45	21.86	**	22.09	15.17	10.19	14.85
0.05	9.66	9.77	10.13	23.03	24.67	23.5	14.01	17.6	17.66	25.14	27.26	26.43	27.72	28.9	27.96	19.77	17.88	19.79

## Sheet: Figure 1E
Target: OCI-AML3
PBMC ratio	-DNT			+DNT
2	31.22	24.82	30.79	85.73	86.58	88.5
1	19	15.47	18.38	85.09	88.44	88.97
0.5	17.84	5.52	8.19	84.82	87.16	84.02
0	0			0
Target: MV4-11
PBMC ratio	-DNT			+DNT
2	25.28	33.65	41.96	89.76	90.46	90.74
1	16.99	18.91	24.22	76.02	76.09	78.26
0.5	14.48	11.78	12.82	72.38	70.34	67.7
0	0			0

## Sheet: Figure 1H
Target MV4-11
PBMC	PBMC+MV4-11	PBMC+MV4-11+DNT
5.5	9.52	22.62
5.73	10.62	23.72
6.16	11.02	25.12
Target OCI-AML3
PBMC	PBMC+OCI-AML3	PBMC+OCI-AML3+DNT
3.24	**	47.16
4.11	16.63	55.04
-1.34	25.62	41.75
** data removed due to acquisition error

## Sheet: Figure 2B
AML+DNT AML	DNT AML+CD8	AML+DNT AML+CD8	AML AML+CD8
-1.76	0.9	85.65	-1.46
-1.75	3.4	84.82	1.22
-1.93	8.13	84.54	0.24

## Sheet: Figure 2C
CD8- AML-	CD8- AML+	CD8+ AML-	CD8+ AML+
11.51	11.85	55.41	42.47
9.46	7.18	57.8	44.43
10.19	11.08	61.27	52.52

## Sheet: Figure 2D
CD69 MFI
DNT	DNT+AML
3078	9337
3360	8983
3378	8272
CD25 MFI
DNT	DNT+AML
39.9	2266
64.3	1631
34.1	1036

## Sheet: Figure 2E
IFNg
DNT	DNT+AML
20.6	54.7
16.2	49.2
15.3	47.1
TNFa
DNT	DNT+AML
15	49.2
16.9	49
10.1	49.7

## Sheet: Figure 2F
% expressed
Granzyme B
DNT	DNT+AML
11.7	20.8
12.4	23.2
14	23.5
Perforin
DNT	DNT+AML
4.39	20.8
4.18	23.2
3.55	23.5

[truncated: 32 more sheets: Figure 2G, Figure 3B, Figure 3D, Figure 3E, Figure 3G, Figure 3H, Figure 3I, Figure 3J, Figure 4B, Figure 4C, Figure 4E, Figure 4F, Figure 4G, Figure 4H, Figure 4I, Figure 4J, Figure 4K, Figure 5C, Figure 5D, Figure 5E …]
